# Supplementary material for: Spectral Profiling (Fourier Transform Infrared Spectroscopy) and Machine Learning for the Recognition of Milk from Different Bovine Breeds
Source: Animals (Basel). 2024 Apr 24;14(9):1271. doi: 10.3390/ani14091271 (PMC11083570; doi:10.3390/ani14091271)
Supplement: Supplementary file 1 [file animals-14-01271-s001.zip]

Archive with 1 entries (1 files):
- animals-2918657-supplementary.pdf
